# Supplementary material for: Cytoplasmic Male Sterility-Associated Mitochondrial Gene orf312 Derived from Rice (Oryza sativa L.) Cultivar Tadukan
Source: Rice (N Y). 2021 May 22;14:46. doi: 10.1186/s12284-021-00488-7 (PMC8141088; doi:10.1186/s12284-021-00488-7)
Supplement: Supplementary file 1 — Additional file 1: Table S1. The seed setting rate of TAA, TAR, and Taichung 65 (T65). Table S2. The position of contigs in TAA mitochondrial subgenome-1 and -2, and plasmid-like molecules. Table S3. TAA-specific open reading frames (orfs). Table S4. The sequences of primers (5′–3′) used in this study [file 12284_2021_488_MOESM1_ESM.xlsx]

## Sheet: Table S1
Table S1. The seed setting rate of TAA, TAR, and Taichung 65 (T65)
	Number of filled grains/ total grains			Average
Line	Panicle 1	Panicle 2	Panicle 3	Ratio (%)
TAA	0 / 73	0 / 83	0 / 88	0 ± 0
TAR	51 / 77	48 / 58	35 / 58	75.0 ± 6.8
T65	57 / 62	43 / 55	41 / 48	85.2 ± 5.6

## Sheet: Table S2
Table S2. The position of contigs in TAA mitochondrial subgenome-1 and -2, and plasmid-like molecules
	Contig No	Length (bp)	Position in subgenome-1	Orientation
Subgenome-1	1	84730	271,057..355,786	+
	2	90911	164,038..254,948	+
	3	102755	61,029..16,3783	+
	5	212	(included within contig_2)	+
	7	3233	258,832..262,064	+
	8	17797	1..17,797	-
	9	2989	20,742..2,3730	-
			58,138..61,126	-
			25,5941..25,8929	+
	10	8836	261,967..27,0802	+
	11	3140	17,700..20,839	-
			55,096..58,235	-
	12	450	163,686..164,135	+
			270,705..271,154	-
	13	30471	24,723..55,193	-
	14	1188	23,633..24,820	+
			254,851..256,038	-
Subgenome-2	6	6141	114,769..132,679	+
B1 plasmid-like	4	2135
B2 plasmid-like	15	1548
B4 plasmid-like	16	969

## Sheet: Table S3
Table S3. TAA-specific open reading frames (orfs)
Name	Position		Similarities to Mt genomes of other CMS
orf312	Subgenome-2	103..1041	Partially simillar to orf288
orf115	Subgenome-2	4920..5267	Identical sequence in BTA, LDA and RT98C

## Sheet: Table S4
Table S4. The sequences of primers (5ʹ–3ʹ) used in this study
Primers for detection of contig linkage in Fig. S1
1_up	GCAAATACATATTTTTATGC
1_dn	TTTGAAAACTTGATAGCCAG
2_up	GATTTCGTATCCATTCCGTG
2_dn	CCATGGTGATATGAAATTCC
3_up	TACCTAATACTAAAAGAAGG
3_dn	AAGAATTCCTCCCTGCGGAC
7_up	AACGAAAATCAAATGATCCG
7_dn	TAACACTAGCTTTACTTGGG
8_up	TATAGTATGTTTTCCGTTGG
8_dn	GAGGATTTTCAACCAAAATA
9_up	GAGTTGTTTTTGTTCTCTTG
9_dn	AAAGGATTTACAGTCCCACG
10_up	CCATCCATTTATAGAATGGG
10_dn	AGTGATTCATACACAGCATC
11_up	ATATTTCGTTCCTCTCCTTA
11_dn	CTTCTCTTCAACGAGTTCAC
12_up	GAAATTCTCGGGAACTCCAC
12_dn	GATTAAGATGCTCCGGAATG
13_up	CCGCATGGCATGAAAAAACC
13_dn	AGTAGCTGGTATTCGGATTG
14_up	CAACTCACTCTTTTCGAACT
14_dn	CAGTTGGCATGGGTCTGGGT
Specific Primers for FPNI-PCR in Fig. S2
Contig_8 SP1	AGTATGCTCGGGGATATCCG
Contig_8 SP2	AAATCCTAGTGGAACCCGGG
Contig_8 SP3	ATTCCTTGGTGAATCGGTCG
Fusion Primers for FPNI-PCR in Figs. S2 and S4
FP1	GTAATACGACTCACTATAGGGCACGCGCGTGGTNTCGASTWTSGWGTT
FP2	GTAATACGACTCACTATAGGGCACGCGCGTGGTNGTCGASWGANAWGAA
FP3	GTAATACGACTCACTATAGGGCACGCGCGTGGTWGTGNAGWANCANAGA
FP4	GTAATACGACTCACTATAGGGCACGCGCGTGGTAGWGNAGWANCAWAGG
FP5	GTAATACGACTCACTATAGGGCACGCGCGTGGTNGTAWAASGTNTSCAA
FP6	GTAATACGACTCACTATAGGGCACGCGCGTGGTNGACGASWGANAWGAC
FP7	GTAATACGACTCACTATAGGGCACGCGCGTGGTNGACGASWGANAWGAA
FP8	GTAATACGACTCACTATAGGGCACGCGCGTGGTGTNCGASWCANAWGTT
FSP1	GTAATACGACTCACTATAGGGC
FSP2	ACTATAGGGCACGCTGGT
Specific Primers for FPNI-PCR in Fig. S4
SP1_up	CCAATGAATCGGGAACACGC
SP2_up	CACGTTCGAAGCGTATCATG
SP3_up	CGAAACCAACGTCAACTACG
SP1_dn	ACAGATCGATGTAGGCGCTC
SP2_dn	TTGGCGGTGCTACACCATAG
SP3_dn	AGCAAGAACCGTGGCTTCAG
Probe for Southern blot analysis in Fig. 4
Probe 1 Forward	AGATCGGGGAATCGAATCCT
Probe 1 Reverse	CGAACAACGGTACTTACTGC
Probe 2 Forward	AACAAGAAACAACCACCAGC
Probe 2 Reverse	TCTCTTTTTCATCTCGTGCC
Primers for detection of linkage between contig_3 and contig_6 in Fig. 4
orf312_dn	CCCCGATTCTTTCCAAGGTGTTGAAGTAGG
atp1_dn	CTGAGTGGCACAAGAATCAAATCGTCCAAG
orf312_up	TATCATGATACGCTTCGAACGTGCGTGTTC
ccmFn_dn	GCGTAAGCGTAAAACTGAAGATTGTGAGGC
Probes for Northern blot analysis in Fig. 6
orf288 Forward	ATGCAGGAAGCTGCTAATCG
orf288 Reverse	AGGAAGCGGAGTTTTGATCC
orf312 Forward	CATGATACGCTTCGAACGTG
orf312 Reverse	GGCCATTCTTACGTCATGGG
